# Supplementary material for: Unique Regulation of Sed-1 β-Lactamase in Citrobacter sedlakii: Insights on Resistance to Third-Generation Cephalosporin
Source: Antibiotics (Basel). 2025 Aug 12;14(8):823. doi: 10.3390/antibiotics14080823 (PMC12382899; doi:10.3390/antibiotics14080823)
Supplement: Supplementary file 1 [file antibiotics-14-00823-s001.zip]

Archive with 1 entries (1 files):
- antibiotics-3753595-supplementary.pdf
